# Supplementary material for: Factors influencing the guest-host knowledge transfer for pro-poor tourism in China’s western ethnic-minority areas
Source: PLoS One. 2025 Apr 29;20(4):e0322370. doi: 10.1371/journal.pone.0322370 (PMC12040165; doi:10.1371/journal.pone.0322370)
Supplement: S1 Dataset — (XLS) [file pone.0322370.s001.xls]

## Sheet: Questionnaire Data
M1	M2	M3	O1	O2	O3	A1	A2	A3	TE1	TE2	TE3	TE4	T1	T2	T3	O1_mean	O2_mean	O3_mean	T1_mean	T2_mean	T3_mean	O2*T3	O1*T2	O3*T1
5	4	4	3	5	4	4	4	4	4	4	4	4	4	4	4	3.62687	3.61692	3.86567	3.9403	3.73632	3.78607	0.295884	-0.165293	0.0080196
4	5	4	4	1	3	4	4	2	3	4	4	3	4	4	4	3.62687	3.61692	3.86567	3.9403	3.73632	3.78607	-0.559838	0.0983887	-0.0516819
3	4	4	4	5	5	4	4	3	5	3	5	4	4	5	4	3.62687	3.61692	3.86567	3.9403	3.73632	3.78607	0.295884	0.471523	0.0677211
5	3	4	3	3	3	4	2	3	4	3	3	4	4	3	4	3.62687	3.61692	3.86567	3.9403	3.73632	3.78607	-0.131977	0.461573	-0.0516819
5	4	5	4	5	5	4	3	4	4	4	5	4	4	5	5	3.62687	3.61692	3.86567	3.9403	3.73632	3.78607	1.67897	0.471523	0.0677211
5	4	4	3	4	4	4	3	2	4	4	4	4	4	4	5	3.62687	3.61692	3.86567	3.9403	3.73632	3.78607	0.465038	-0.165293	0.0080196
4	4	5	5	5	5	5	4	5	5	5	4	5	5	5	5	3.62687	3.61692	3.86567	3.9403	3.73632	3.78607	1.67897	1.7352	1.20205
5	4	4	5	4	4	4	5	4	4	4	4	4	4	4	4	3.62687	3.61692	3.86567	3.9403	3.73632	3.78607	0.0819534	0.36207	0.0080196
4	3	3	4	2	4	3	3	3	3	3	3	3	4	3	3	3.62687	3.61692	3.86567	3.9403	3.73632	3.78607	1.27101	-0.274746	0.0080196
5	5	5	5	5	4	4	3	3	5	4	5	4	3	4	4	3.62687	3.61692	3.86567	3.9403	3.73632	3.78607	0.295884	0.36207	-0.126309
3	3	3	4	3	3	4	4	3	3	4	3	3	4	3	3	3.62687	3.61692	3.86567	3.9403	3.73632	3.78607	0.484938	-0.274746	-0.0516819
4	4	4	5	5	5	5	4	4	5	5	5	4	5	5	5	3.62687	3.61692	3.86567	3.9403	3.73632	3.78607	1.67897	1.7352	1.20205
4	4	4	4	4	4	4	4	4	5	4	4	4	5	5	5	3.62687	3.61692	3.86567	3.9403	3.73632	3.78607	0.465038	0.471523	0.142348
5	5	3	5	5	4	4	5	5	5	5	5	5	4	4	5	3.62687	3.61692	3.86567	3.9403	3.73632	3.78607	1.67897	0.36207	0.0080196
4	4	3	4	4	4	4	3	3	3	4	4	3	4	4	4	3.62687	3.61692	3.86567	3.9403	3.73632	3.78607	0.0819534	0.0983887	0.0080196
4	4	4	4	5	4	4	3	3	5	5	4	4	4	5	3	3.62687	3.61692	3.86567	3.9403	3.73632	3.78607	-1.0872	0.471523	0.0080196
4	4	4	2	3	3	4	3	2	5	4	4	4	4	5	5	3.62687	3.61692	3.86567	3.9403	3.73632	3.78607	-0.748892	-2.05584	-0.0516819
5	4	4	4	5	5	5	5	5	5	5	5	5	4	5	5	3.62687	3.61692	3.86567	3.9403	3.73632	3.78607	1.67897	0.471523	0.0677211
5	5	5	4	5	5	5	5	5	5	4	5	4	5	5	5	3.62687	3.61692	3.86567	3.9403	3.73632	3.78607	1.67897	0.471523	1.20205
5	5	4	4	5	5	5	5	4	4	4	4	4	4	4	4	3.62687	3.61692	3.86567	3.9403	3.73632	3.78607	0.295884	0.0983887	0.0677211
4	4	4	4	4	4	4	4	3	4	4	4	4	3	4	4	3.62687	3.61692	3.86567	3.9403	3.73632	3.78607	0.0819534	0.0983887	-0.126309
5	4	4	5	5	5	5	3	3	5	5	5	5	3	4	5	3.62687	3.61692	3.86567	3.9403	3.73632	3.78607	1.67897	0.36207	-1.06661
4	4	4	5	5	4	4	3	3	5	4	4	4	4	5	4	3.62687	3.61692	3.86567	3.9403	3.73632	3.78607	0.295884	1.7352	0.0080196
1	4	4	3	4	5	5	4	5	5	5	5	5	5	5	4	3.62687	3.61692	3.86567	3.9403	3.73632	3.78607	0.0819534	-0.792159	1.20205
4	4	4	4	5	5	5	4	4	4	4	5	5	5	5	4	3.62687	3.61692	3.86567	3.9403	3.73632	3.78607	0.295884	0.471523	1.20205
4	4	4	4	4	4	5	4	2	4	4	4	4	4	4	4	3.62687	3.61692	3.86567	3.9403	3.73632	3.78607	0.0819534	0.0983887	0.0080196
2	4	4	1	5	5	4	3	2	4	4	4	4	4	4	4	3.62687	3.61692	3.86567	3.9403	3.73632	3.78607	0.295884	0.0983887	0.0677211
5	4	2	3	3	4	5	5	3	5	5	5	5	4	4	4	3.62687	3.61692	3.86567	3.9403	3.73632	3.78607	-0.131977	-0.165293	0.0080196
5	5	5	4	4	4	4	4	4	4	4	4	4	4	4	4	3.62687	3.61692	3.86567	3.9403	3.73632	3.78607	0.0819534	0.0983887	0.0080196
5	5	5	5	5	5	5	5	2	5	5	5	5	5	5	5	3.62687	3.61692	3.86567	3.9403	3.73632	3.78607	1.67897	1.7352	1.20205
4	5	4	4	5	4	4	4	4	5	5	4	4	4	4	4	3.62687	3.61692	3.86567	3.9403	3.73632	3.78607	0.295884	0.0983887	0.0080196
4	4	4	4	4	4	4	4	4	3	3	4	4	4	5	4	3.62687	3.61692	3.86567	3.9403	3.73632	3.78607	0.0819534	0.471523	0.0080196
4	5	5	5	4	4	5	3	4	4	4	4	4	4	5	5	3.62687	3.61692	3.86567	3.9403	3.73632	3.78607	0.465038	1.7352	0.0080196
2	4	4	4	4	4	5	4	5	3	3	5	4	4	5	5	3.62687	3.61692	3.86567	3.9403	3.73632	3.78607	0.465038	0.471523	0.0080196
3	4	4	3	3	4	4	3	3	4	4	4	4	5	5	5	3.62687	3.61692	3.86567	3.9403	3.73632	3.78607	-0.748892	-0.792159	0.142348
4	4	4	3	3	4	4	3	3	4	4	4	4	4	4	4	3.62687	3.61692	3.86567	3.9403	3.73632	3.78607	-0.131977	-0.165293	0.0080196
4	4	4	2	4	4	4	2	3	3	4	4	4	4	3	3	3.62687	3.61692	3.86567	3.9403	3.73632	3.78607	-0.301131	1.19789	0.0080196
4	4	4	4	4	4	4	4	3	4	4	4	4	4	3	3	3.62687	3.61692	3.86567	3.9403	3.73632	3.78607	-0.301131	-0.274746	0.0080196
3	4	4	4	4	4	4	4	4	4	3	3	3	3	4	4	3.62687	3.61692	3.86567	3.9403	3.73632	3.78607	0.0819534	0.0983887	-0.126309
4	4	4	4	2	3	4	3	2	5	5	4	4	5	3	4	3.62687	3.61692	3.86567	3.9403	3.73632	3.78607	-0.345907	-0.274746	-0.917354
3	3	3	3	2	3	3	3	2	2	3	3	3	2	2	2	3.62687	3.61692	3.86567	3.9403	3.73632	3.78607	2.88792	1.08844	1.67966
4	3	4	4	3	3	4	3	2	4	5	4	4	4	4	4	3.62687	3.61692	3.86567	3.9403	3.73632	3.78607	-0.131977	0.0983887	-0.0516819
4	3	3	4	2	2	1	4	2	3	4	4	4	4	3	4	3.62687	3.61692	3.86567	3.9403	3.73632	3.78607	-0.345907	-0.274746	-0.111383
2	3	3	4	3	4	4	4	4	4	4	4	4	4	4	4	3.62687	3.61692	3.86567	3.9403	3.73632	3.78607	-0.131977	0.0983887	0.0080196
4	4	4	4	4	4	4	4	3	5	4	4	4	4	4	4	3.62687	3.61692	3.86567	3.9403	3.73632	3.78607	0.0819534	0.0983887	0.0080196
5	5	5	4	5	4	4	4	3	4	5	5	5	4	4	5	3.62687	3.61692	3.86567	3.9403	3.73632	3.78607	1.67897	0.0983887	0.0080196
4	5	4	3	1	1	4	1	1	3	4	4	2	2	1	1	3.62687	3.61692	3.86567	3.9403	3.73632	3.78607	7.29091	1.7153	5.56026
4	4	3	3	3	2	4	4	4	3	4	4	4	4	4	3	3.62687	3.61692	3.86567	3.9403	3.73632	3.78607	0.484938	-0.165293	-0.111383
4	4	4	4	4	4	4	3	3	4	4	4	4	3	4	4	3.62687	3.61692	3.86567	3.9403	3.73632	3.78607	0.0819534	0.0983887	-0.126309
5	5	3	4	4	4	4	4	4	5	5	5	5	5	5	5	3.62687	3.61692	3.86567	3.9403	3.73632	3.78607	0.465038	0.471523	0.142348
3	4	4	4	3	3	4	4	4	3	3	3	3	4	3	2	3.62687	3.61692	3.86567	3.9403	3.73632	3.78607	1.10185	-0.274746	-0.0516819
4	4	4	3	3	3	3	3	4	4	4	3	3	4	4	3	3.62687	3.61692	3.86567	3.9403	3.73632	3.78607	0.484938	-0.165293	-0.0516819
4	4	4	4	4	4	5	5	4	5	5	5	4	4	4	4	3.62687	3.61692	3.86567	3.9403	3.73632	3.78607	0.0819534	0.0983887	0.0080196
4	4	3	4	3	2	3	3	2	4	4	3	4	3	2	3	3.62687	3.61692	3.86567	3.9403	3.73632	3.78607	0.484938	-0.64788	1.75429
4	5	3	4	3	3	4	4	3	4	3	3	4	5	3	3	3.62687	3.61692	3.86567	3.9403	3.73632	3.78607	0.484938	-0.274746	-0.917354
3	3	3	3	4	4	5	3	3	5	4	4	4	3	4	4	3.62687	3.61692	3.86567	3.9403	3.73632	3.78607	0.0819534	-0.165293	-0.126309
2	4	3	4	3	4	4	3	3	3	4	3	3	3	3	2	3.62687	3.61692	3.86567	3.9403	3.73632	3.78607	1.10185	-0.274746	-0.126309
1	4	4	3	2	4	4	5	4	4	3	2	3	5	3	3	3.62687	3.61692	3.86567	3.9403	3.73632	3.78607	1.27101	0.461573	0.142348
1	3	4	4	4	5	5	5	5	3	3	3	3	4	4	4	3.62687	3.61692	3.86567	3.9403	3.73632	3.78607	0.0819534	0.0983887	0.0677211
3	4	2	3	3	4	4	3	2	3	4	4	4	4	3	4	3.62687	3.61692	3.86567	3.9403	3.73632	3.78607	-0.131977	0.461573	0.0080196
2	3	2	3	4	4	2	2	2	4	4	4	4	2	3	3	3.62687	3.61692	3.86567	3.9403	3.73632	3.78607	-0.301131	0.461573	-0.260637
5	4	4	3	3	4	4	4	4	5	5	5	5	3	4	5	3.62687	3.61692	3.86567	3.9403	3.73632	3.78607	-0.748892	-0.165293	-0.126309
3	4	4	4	4	4	4	4	5	5	5	5	5	5	5	5	3.62687	3.61692	3.86567	3.9403	3.73632	3.78607	0.465038	0.471523	0.142348
4	4	4	4	4	3	3	3	3	4	4	4	4	4	4	4	3.62687	3.61692	3.86567	3.9403	3.73632	3.78607	0.0819534	0.0983887	-0.0516819
4	4	4	4	4	4	3	3	3	4	4	4	4	3	4	4	3.62687	3.61692	3.86567	3.9403	3.73632	3.78607	0.0819534	0.0983887	-0.126309
3	3	3	3	4	4	3	3	3	4	4	4	4	3	4	4	3.62687	3.61692	3.86567	3.9403	3.73632	3.78607	0.0819534	-0.165293	-0.126309
5	4	4	4	5	5	5	5	4	3	3	4	4	3	4	5	3.62687	3.61692	3.86567	3.9403	3.73632	3.78607	1.67897	0.0983887	-1.06661
4	4	4	3	4	4	4	4	3	3	3	4	4	4	4	4	3.62687	3.61692	3.86567	3.9403	3.73632	3.78607	0.0819534	-0.165293	0.0080196
3	2	2	2	4	3	4	4	4	3	2	2	4	3	3	3	3.62687	3.61692	3.86567	3.9403	3.73632	3.78607	-0.301131	1.19789	0.81399
4	4	4	4	4	4	4	4	4	4	4	4	4	5	5	5	3.62687	3.61692	3.86567	3.9403	3.73632	3.78607	0.465038	0.471523	0.142348
4	4	4	4	3	4	5	5	4	4	4	4	4	4	4	4	3.62687	3.61692	3.86567	3.9403	3.73632	3.78607	-0.131977	0.0983887	0.0080196
4	5	5	5	4	4	4	4	4	4	4	5	5	4	4	4	3.62687	3.61692	3.86567	3.9403	3.73632	3.78607	0.0819534	0.36207	0.0080196
4	5	5	5	4	4	4	4	4	4	4	4	4	4	4	4	3.62687	3.61692	3.86567	3.9403	3.73632	3.78607	0.0819534	0.36207	0.0080196
4	5	5	4	4	5	5	5	4	4	4	4	4	5	5	5	3.62687	3.61692	3.86567	3.9403	3.73632	3.78607	0.465038	0.471523	1.20205
4	4	4	5	4	4	4	4	3	4	3	4	4	3	4	4	3.62687	3.61692	3.86567	3.9403	3.73632	3.78607	0.0819534	0.36207	-0.126309
4	4	3	4	4	4	4	4	4	3	4	4	4	3	3	3	3.62687	3.61692	3.86567	3.9403	3.73632	3.78607	-0.301131	-0.274746	-0.126309
5	5	5	5	4	4	5	3	3	5	5	5	5	4	4	5	3.62687	3.61692	3.86567	3.9403	3.73632	3.78607	0.465038	0.36207	0.0080196
4	5	4	4	5	4	4	4	4	4	4	4	4	4	3	2	3.62687	3.61692	3.86567	3.9403	3.73632	3.78607	-2.47029	-0.274746	0.0080196
4	4	3	4	5	4	4	3	4	4	4	4	4	4	4	4	3.62687	3.61692	3.86567	3.9403	3.73632	3.78607	0.295884	0.0983887	0.0080196
5	3	4	5	3	3	3	2	3	3	3	3	4	4	3	4	3.62687	3.61692	3.86567	3.9403	3.73632	3.78607	-0.131977	-1.01106	-0.0516819
5	4	4	4	4	4	4	4	4	4	4	4	4	4	4	4	3.62687	3.61692	3.86567	3.9403	3.73632	3.78607	0.0819534	0.0983887	0.0080196
5	5	4	3	4	3	3	3	3	4	4	4	5	4	4	4	3.62687	3.61692	3.86567	3.9403	3.73632	3.78607	0.0819534	-0.165293	-0.0516819
5	5	4	5	5	5	5	5	5	4	5	5	5	5	4	4	3.62687	3.61692	3.86567	3.9403	3.73632	3.78607	0.295884	0.36207	1.20205
4	3	4	4	4	4	4	4	2	4	4	4	4	4	4	4	3.62687	3.61692	3.86567	3.9403	3.73632	3.78607	0.0819534	0.0983887	0.0080196
4	5	5	5	5	5	5	5	5	4	5	5	5	4	5	4	3.62687	3.61692	3.86567	3.9403	3.73632	3.78607	0.295884	1.7352	0.0677211
4	4	3	3	3	4	4	3	3	4	4	5	4	4	4	5	3.62687	3.61692	3.86567	3.9403	3.73632	3.78607	-0.748892	-0.165293	0.0080196
5	5	5	4	5	5	5	3	3	5	5	5	4	5	5	5	3.62687	3.61692	3.86567	3.9403	3.73632	3.78607	1.67897	0.471523	1.20205
4	4	4	3	5	5	3	4	3	5	5	5	5	4	5	5	3.62687	3.61692	3.86567	3.9403	3.73632	3.78607	1.67897	-0.792159	0.0677211
4	4	4	4	4	4	4	4	4	4	4	4	4	4	4	4	3.62687	3.61692	3.86567	3.9403	3.73632	3.78607	0.0819534	0.0983887	0.0080196
4	4	4	4	4	4	4	3	3	4	4	4	4	4	4	4	3.62687	3.61692	3.86567	3.9403	3.73632	3.78607	0.0819534	0.0983887	0.0080196
5	5	5	5	5	5	3	3	3	3	3	5	4	5	5	5	3.62687	3.61692	3.86567	3.9403	3.73632	3.78607	1.67897	1.7352	1.20205
4	4	4	2	4	4	4	3	4	4	4	4	4	4	4	5	3.62687	3.61692	3.86567	3.9403	3.73632	3.78607	0.465038	-0.428975	0.0080196
4	5	4	4	4	5	5	5	4	5	5	5	5	5	5	5	3.62687	3.61692	3.86567	3.9403	3.73632	3.78607	0.465038	0.471523	1.20205
4	4	4	5	4	4	4	3	3	4	4	4	4	4	4	4	3.62687	3.61692	3.86567	3.9403	3.73632	3.78607	0.0819534	0.36207	0.0080196
4	5	3	5	5	5	4	3	4	5	5	4	4	4	4	5	3.62687	3.61692	3.86567	3.9403	3.73632	3.78607	1.67897	0.36207	0.0677211
5	4	4	4	5	5	4	4	4	5	5	5	5	4	4	5	3.62687	3.61692	3.86567	3.9403	3.73632	3.78607	1.67897	0.0983887	0.0677211
4	5	4	4	4	4	3	4	4	4	4	5	4	4	3	3	3.62687	3.61692	3.86567	3.9403	3.73632	3.78607	-0.301131	-0.274746	0.0080196
4	3	4	3	5	5	4	3	4	5	4	5	5	4	4	4	3.62687	3.61692	3.86567	3.9403	3.73632	3.78607	0.295884	-0.165293	0.0677211
5	3	3	3	3	3	5	3	3	5	5	4	5	4	4	4	3.62687	3.61692	3.86567	3.9403	3.73632	3.78607	-0.131977	-0.165293	-0.0516819
5	4	3	4	4	5	4	3	4	4	3	3	3	4	3	3	3.62687	3.61692	3.86567	3.9403	3.73632	3.78607	-0.301131	-0.274746	0.0677211
4	4	4	4	4	5	4	4	4	4	4	4	4	4	4	4	3.62687	3.61692	3.86567	3.9403	3.73632	3.78607	0.0819534	0.0983887	0.0677211
4	4	5	5	5	5	5	4	4	5	5	5	5	5	4	3	3.62687	3.61692	3.86567	3.9403	3.73632	3.78607	-1.0872	0.36207	1.20205
3	4	3	3	3	3	3	3	3	4	4	4	3	3	3	3	3.62687	3.61692	3.86567	3.9403	3.73632	3.78607	0.484938	0.461573	0.81399
4	5	3	4	4	4	4	4	4	4	4	4	4	5	5	5	3.62687	3.61692	3.86567	3.9403	3.73632	3.78607	0.465038	0.471523	0.142348
4	4	5	4	4	5	5	4	2	5	4	3	5	4	4	4	3.62687	3.61692	3.86567	3.9403	3.73632	3.78607	0.0819534	0.0983887	0.0677211
3	2	3	3	4	4	4	3	3	3	3	3	3	3	3	3	3.62687	3.61692	3.86567	3.9403	3.73632	3.78607	-0.301131	0.461573	-0.126309
4	4	4	4	4	4	4	2	4	4	4	4	4	3	3	4	3.62687	3.61692	3.86567	3.9403	3.73632	3.78607	0.0819534	-0.274746	-0.126309
4	4	4	4	5	5	5	4	4	4	4	4	4	4	4	4	3.62687	3.61692	3.86567	3.9403	3.73632	3.78607	0.295884	0.0983887	0.0677211
3	4	4	4	4	4	4	4	4	4	4	3	4	4	4	4	3.62687	3.61692	3.86567	3.9403	3.73632	3.78607	0.0819534	0.0983887	0.0080196
3	4	3	3	3	3	4	3	3	3	3	4	3	3	3	3	3.62687	3.61692	3.86567	3.9403	3.73632	3.78607	0.484938	0.461573	0.81399
4	4	5	5	5	5	5	5	5	5	5	5	5	5	5	5	3.62687	3.61692	3.86567	3.9403	3.73632	3.78607	1.67897	1.7352	1.20205
4	3	3	4	5	4	4	4	4	4	4	4	4	3	3	3	3.62687	3.61692	3.86567	3.9403	3.73632	3.78607	-1.0872	-0.274746	-0.126309
3	4	5	3	4	5	5	5	3	4	4	4	4	4	4	4	3.62687	3.61692	3.86567	3.9403	3.73632	3.78607	0.0819534	-0.165293	0.0677211
4	4	4	4	5	5	5	4	4	4	4	4	4	5	4	5	3.62687	3.61692	3.86567	3.9403	3.73632	3.78607	1.67897	0.0983887	1.20205
4	4	3	4	3	4	4	3	3	4	4	4	4	3	4	3	3.62687	3.61692	3.86567	3.9403	3.73632	3.78607	0.484938	0.0983887	-0.126309
4	4	4	4	4	4	4	4	4	4	4	4	4	4	4	4	3.62687	3.61692	3.86567	3.9403	3.73632	3.78607	0.0819534	0.0983887	0.0080196
4	4	3	4	5	4	4	3	4	5	5	5	5	4	4	5	3.62687	3.61692	3.86567	3.9403	3.73632	3.78607	1.67897	0.0983887	0.0080196
4	4	3	4	2	3	4	4	4	4	3	4	4	4	3	4	3.62687	3.61692	3.86567	3.9403	3.73632	3.78607	-0.345907	-0.274746	-0.0516819
4	4	3	3	2	4	4	4	3	4	4	4	3	3	3	4	3.62687	3.61692	3.86567	3.9403	3.73632	3.78607	-0.345907	0.461573	-0.126309
3	4	3	4	3	3	4	3	2	4	4	3	4	4	4	4	3.62687	3.61692	3.86567	3.9403	3.73632	3.78607	-0.131977	0.0983887	-0.0516819
4	4	3	2	4	4	4	4	2	4	4	4	2	4	4	4	3.62687	3.61692	3.86567	3.9403	3.73632	3.78607	0.0819534	-0.428975	0.0080196
4	5	2	2	4	4	4	4	2	3	2	2	2	4	3	4	3.62687	3.61692	3.86567	3.9403	3.73632	3.78607	0.0819534	1.19789	0.0080196
5	3	3	2	4	4	5	3	2	3	3	3	3	4	4	4	3.62687	3.61692	3.86567	3.9403	3.73632	3.78607	0.0819534	-0.428975	0.0080196
4	4	3	3	2	4	4	3	3	4	4	4	3	4	4	4	3.62687	3.61692	3.86567	3.9403	3.73632	3.78607	-0.345907	-0.165293	0.0080196
4	4	3	2	2	4	3	1	2	2	2	3	3	4	4	4	3.62687	3.61692	3.86567	3.9403	3.73632	3.78607	-0.345907	-0.428975	0.0080196
4	3	3	2	4	3	4	1	2	4	4	2	3	3	4	4	3.62687	3.61692	3.86567	3.9403	3.73632	3.78607	0.0819534	-0.428975	0.81399
4	5	3	4	5	5	4	5	4	5	5	5	4	4	4	4	3.62687	3.61692	3.86567	3.9403	3.73632	3.78607	0.295884	0.0983887	0.0677211
4	4	3	4	4	3	4	4	2	4	4	4	4	4	4	3	3.62687	3.61692	3.86567	3.9403	3.73632	3.78607	-0.301131	0.0983887	-0.0516819
4	4	3	4	3	4	4	4	3	4	4	3	4	4	4	4	3.62687	3.61692	3.86567	3.9403	3.73632	3.78607	-0.131977	0.0983887	0.0080196
5	4	3	3	5	4	3	4	2	2	2	2	3	4	4	3	3.62687	3.61692	3.86567	3.9403	3.73632	3.78607	-1.0872	-0.165293	0.0080196
4	4	3	3	4	3	3	4	2	4	4	3	4	4	4	4	3.62687	3.61692	3.86567	3.9403	3.73632	3.78607	0.0819534	-0.165293	-0.0516819
4	4	3	3	4	4	3	4	2	4	4	3	4	4	4	3	3.62687	3.61692	3.86567	3.9403	3.73632	3.78607	-0.301131	-0.165293	0.0080196
4	4	3	5	3	5	4	4	3	5	4	5	5	4	3	3	3.62687	3.61692	3.86567	3.9403	3.73632	3.78607	0.484938	-1.01106	0.0677211
4	2	3	2	2	3	4	4	2	3	3	3	2	2	3	3	3.62687	3.61692	3.86567	3.9403	3.73632	3.78607	1.27101	1.19789	1.67966
4	4	3	4	3	4	4	4	4	4	4	5	2	4	4	4	3.62687	3.61692	3.86567	3.9403	3.73632	3.78607	-0.131977	0.0983887	0.0080196
4	5	4	5	4	4	4	4	2	4	4	3	4	4	3	3	3.62687	3.61692	3.86567	3.9403	3.73632	3.78607	-0.301131	-1.01106	0.0080196
4	3	2	4	4	4	3	4	3	4	4	4	4	4	3	4	3.62687	3.61692	3.86567	3.9403	3.73632	3.78607	0.0819534	-0.274746	0.0080196
3	3	3	2	2	3	4	3	2	4	4	4	4	4	3	3	3.62687	3.61692	3.86567	3.9403	3.73632	3.78607	1.27101	1.19789	-0.0516819
3	2	1	4	3	2	4	4	4	4	4	3	4	4	2	2	3.62687	3.61692	3.86567	3.9403	3.73632	3.78607	1.10185	-0.64788	-0.111383
4	4	3	3	2	3	4	2	1	3	3	4	3	3	3	2	3.62687	3.61692	3.86567	3.9403	3.73632	3.78607	2.88792	0.461573	0.81399
3	3	2	2	2	2	3	2	2	2	3	3	2	2	3	3	3.62687	3.61692	3.86567	3.9403	3.73632	3.78607	1.27101	1.19789	3.61996
4	4	4	4	2	4	5	3	3	4	4	3	4	3	3	3	3.62687	3.61692	3.86567	3.9403	3.73632	3.78607	1.27101	-0.274746	-0.126309
4	5	4	3	2	3	3	4	2	4	4	3	4	4	3	3	3.62687	3.61692	3.86567	3.9403	3.73632	3.78607	1.27101	0.461573	-0.0516819
4	5	3	4	2	3	4	4	2	4	4	3	3	4	3	3	3.62687	3.61692	3.86567	3.9403	3.73632	3.78607	1.27101	-0.274746	-0.0516819
4	4	3	3	4	3	4	4	3	4	4	4	4	4	3	3	3.62687	3.61692	3.86567	3.9403	3.73632	3.78607	-0.301131	0.461573	-0.0516819
3	4	4	3	2	3	4	3	3	4	3	3	2	3	3	3	3.62687	3.61692	3.86567	3.9403	3.73632	3.78607	1.27101	0.461573	0.81399
4	5	5	4	3	5	4	4	4	4	5	5	5	3	5	5	3.62687	3.61692	3.86567	3.9403	3.73632	3.78607	-0.748892	0.471523	-1.06661
3	5	3	3	3	5	4	4	2	5	4	4	5	5	3	4	3.62687	3.61692	3.86567	3.9403	3.73632	3.78607	-0.131977	0.461573	1.20205
4	4	4	3	4	4	4	4	2	2	3	2	4	4	3	3	3.62687	3.61692	3.86567	3.9403	3.73632	3.78607	-0.301131	0.461573	0.0080196
3	4	2	4	3	4	4	3	4	4	4	3	4	4	3	3	3.62687	3.61692	3.86567	3.9403	3.73632	3.78607	0.484938	-0.274746	0.0080196
3	5	3	3	2	3	4	4	4	3	3	4	3	4	3	3	3.62687	3.61692	3.86567	3.9403	3.73632	3.78607	1.27101	0.461573	-0.0516819
3	4	3	4	1	5	4	4	2	4	5	4	4	5	3	3	3.62687	3.61692	3.86567	3.9403	3.73632	3.78607	2.05708	-0.274746	1.20205
5	4	4	4	3	4	4	4	4	3	4	5	4	4	3	4	3.62687	3.61692	3.86567	3.9403	3.73632	3.78607	-0.131977	-0.274746	0.0080196
3	4	3	2	2	3	3	3	2	4	3	3	2	3	3	3	3.62687	3.61692	3.86567	3.9403	3.73632	3.78607	1.27101	1.19789	0.81399
4	5	3	3	4	4	4	4	2	4	4	4	4	4	4	4	3.62687	3.61692	3.86567	3.9403	3.73632	3.78607	0.0819534	-0.165293	0.0080196
4	4	3	2	4	3	4	4	2	2	3	3	4	4	2	2	3.62687	3.61692	3.86567	3.9403	3.73632	3.78607	-0.684216	2.82476	-0.0516819
3	4	3	2	2	4	4	3	2	3	3	3	3	3	2	3	3.62687	3.61692	3.86567	3.9403	3.73632	3.78607	1.27101	2.82476	-0.126309
3	4	4	2	2	2	4	4	2	3	4	4	4	4	4	4	3.62687	3.61692	3.86567	3.9403	3.73632	3.78607	-0.345907	-0.428975	-0.111383
4	4	3	3	3	3	4	4	4	4	4	4	4	4	3	4	3.62687	3.61692	3.86567	3.9403	3.73632	3.78607	-0.131977	0.461573	-0.0516819
3	5	4	4	2	4	4	2	4	4	4	4	4	4	2	4	3.62687	3.61692	3.86567	3.9403	3.73632	3.78607	-0.345907	-0.64788	0.0080196
4	4	4	4	4	4	4	4	2	4	4	3	3	4	4	4	3.62687	3.61692	3.86567	3.9403	3.73632	3.78607	0.0819534	0.0983887	0.0080196
3	3	2	3	2	3	4	3	3	3	4	4	2	2	2	2	3.62687	3.61692	3.86567	3.9403	3.73632	3.78607	2.88792	1.08844	1.67966
4	4	4	4	4	4	4	3	3	4	4	4	4	4	4	4	3.62687	3.61692	3.86567	3.9403	3.73632	3.78607	0.0819534	0.0983887	0.0080196
4	5	5	4	4	5	5	4	4	5	5	4	5	5	5	5	3.62687	3.61692	3.86567	3.9403	3.73632	3.78607	0.465038	0.471523	1.20205
4	4	4	3	4	4	4	4	3	4	4	3	4	4	4	4	3.62687	3.61692	3.86567	3.9403	3.73632	3.78607	0.0819534	-0.165293	0.0080196
4	4	4	4	2	3	5	3	3	4	5	5	4	4	2	2	3.62687	3.61692	3.86567	3.9403	3.73632	3.78607	2.88792	-0.64788	-0.0516819
2	3	3	4	3	4	4	4	3	4	4	4	4	4	3	3	3.62687	3.61692	3.86567	3.9403	3.73632	3.78607	0.484938	-0.274746	0.0080196
4	4	4	4	4	4	4	4	3	5	5	4	5	5	3	3	3.62687	3.61692	3.86567	3.9403	3.73632	3.78607	-0.301131	-0.274746	0.142348
4	4	3	5	4	5	4	4	5	5	4	4	3	5	3	4	3.62687	3.61692	3.86567	3.9403	3.73632	3.78607	0.0819534	-1.01106	1.20205
2	4	3	4	4	3	4	2	4	4	4	3	4	2	2	2	3.62687	3.61692	3.86567	3.9403	3.73632	3.78607	-0.684216	-0.64788	1.67966
3	4	3	2	3	3	4	4	3	3	4	3	4	4	3	3	3.62687	3.61692	3.86567	3.9403	3.73632	3.78607	0.484938	1.19789	-0.0516819
3	3	3	4	2	2	4	4	3	4	3	3	4	4	3	3	3.62687	3.61692	3.86567	3.9403	3.73632	3.78607	1.27101	-0.274746	-0.111383
4	4	3	4	2	3	4	4	2	4	4	4	4	4	3	3	3.62687	3.61692	3.86567	3.9403	3.73632	3.78607	1.27101	-0.274746	-0.0516819
4	4	2	4	4	4	4	4	3	4	4	4	4	4	4	3	3.62687	3.61692	3.86567	3.9403	3.73632	3.78607	-0.301131	0.0983887	0.0080196
2	3	3	2	2	2	4	4	3	3	4	4	3	4	3	4	3.62687	3.61692	3.86567	3.9403	3.73632	3.78607	-0.345907	1.19789	-0.111383
5	5	4	4	5	5	5	5	4	4	5	5	4	5	5	4	3.62687	3.61692	3.86567	3.9403	3.73632	3.78607	0.295884	0.471523	1.20205
4	5	3	2	4	4	4	3	3	4	4	3	3	4	4	4	3.62687	3.61692	3.86567	3.9403	3.73632	3.78607	0.0819534	-0.428975	0.0080196
5	5	5	4	4	3	4	5	3	3	4	4	4	4	5	3	3.62687	3.61692	3.86567	3.9403	3.73632	3.78607	-0.301131	0.471523	-0.0516819
4	4	3	3	4	3	4	4	3	3	3	3	5	4	3	3	3.62687	3.61692	3.86567	3.9403	3.73632	3.78607	-0.301131	0.461573	-0.0516819
4	4	3	3	3	2	4	4	4	3	4	3	4	4	4	4	3.62687	3.61692	3.86567	3.9403	3.73632	3.78607	-0.131977	-0.165293	-0.111383
4	4	4	3	2	4	2	4	2	3	4	4	5	4	3	3	3.62687	3.61692	3.86567	3.9403	3.73632	3.78607	1.27101	0.461573	0.0080196
3	4	3	2	4	3	3	3	4	3	4	4	3	4	4	4	3.62687	3.61692	3.86567	3.9403	3.73632	3.78607	0.0819534	-0.428975	-0.0516819
4	4	3	4	4	4	5	4	4	4	4	4	5	5	4	4	3.62687	3.61692	3.86567	3.9403	3.73632	3.78607	0.0819534	0.0983887	0.142348
4	4	3	4	3	4	4	4	3	4	4	4	4	4	3	3	3.62687	3.61692	3.86567	3.9403	3.73632	3.78607	0.484938	-0.274746	0.0080196
4	4	3	2	4	3	4	4	2	3	5	3	4	4	4	4	3.62687	3.61692	3.86567	3.9403	3.73632	3.78607	0.0819534	-0.428975	-0.0516819
3	3	4	3	3	3	5	5	4	4	3	4	4	3	4	3	3.62687	3.61692	3.86567	3.9403	3.73632	3.78607	0.484938	-0.165293	0.81399
4	4	3	2	3	3	2	4	3	4	4	4	4	3	3	3	3.62687	3.61692	3.86567	3.9403	3.73632	3.78607	0.484938	1.19789	0.81399
3	4	3	4	4	4	4	3	4	5	3	3	4	4	3	3	3.62687	3.61692	3.86567	3.9403	3.73632	3.78607	-0.301131	-0.274746	0.0080196
3	3	2	2	2	3	5	4	4	4	4	3	4	4	3	3	3.62687	3.61692	3.86567	3.9403	3.73632	3.78607	1.27101	1.19789	-0.0516819
5	4	3	2	2	3	4	4	2	4	3	3	4	4	4	4	3.62687	3.61692	3.86567	3.9403	3.73632	3.78607	-0.345907	-0.428975	-0.0516819
5	3	3	5	3	5	5	4	4	5	4	5	4	4	3	4	3.62687	3.61692	3.86567	3.9403	3.73632	3.78607	-0.131977	-1.01106	0.0677211
3	3	3	3	3	3	4	3	3	3	5	3	4	4	3	3	3.62687	3.61692	3.86567	3.9403	3.73632	3.78607	0.484938	0.461573	-0.0516819
4	4	4	4	5	5	5	4	3	5	4	4	5	5	4	4	3.62687	3.61692	3.86567	3.9403	3.73632	3.78607	0.295884	0.0983887	1.20205
3	5	3	4	3	3	5	4	3	4	4	4	5	4	4	3	3.62687	3.61692	3.86567	3.9403	3.73632	3.78607	0.484938	0.0983887	-0.0516819
4	4	3	4	4	3	4	4	4	5	4	4	5	4	5	4	3.62687	3.61692	3.86567	3.9403	3.73632	3.78607	0.0819534	0.471523	-0.0516819
4	4	3	2	3	4	4	3	2	3	4	3	5	4	3	4	3.62687	3.61692	3.86567	3.9403	3.73632	3.78607	-0.131977	1.19789	0.0080196
4	4	3	2	3	4	4	3	2	3	4	3	5	4	3	4	3.62687	3.61692	3.86567	3.9403	3.73632	3.78607	-0.131977	1.19789	0.0080196
3	4	3	2	4	4	4	3	2	4	4	3	4	4	3	3	3.62687	3.61692	3.86567	3.9403	3.73632	3.78607	-0.301131	1.19789	0.0080196
2	4	3	5	2	4	4	4	3	4	4	4	4	4	3	3	3.62687	3.61692	3.86567	3.9403	3.73632	3.78607	1.27101	-1.01106	0.0080196
5	4	5	4	3	5	4	5	4	4	4	4	5	5	5	5	3.62687	3.61692	3.86567	3.9403	3.73632	3.78607	-0.748892	0.471523	1.20205
5	4	4	4	4	4	4	4	5	5	4	5	5	5	4	5	3.62687	3.61692	3.86567	3.9403	3.73632	3.78607	0.465038	0.0983887	0.142348
